# Supplementary material for: A closed system irrigation & drainage technique for surgical evacuation of chronic subdural haematomas
Source: F1000Res. 2018 May 21;7:619. [Version 1] doi: 10.12688/f1000research.14932.1 (PMC5974591; doi:10.12688/f1000research.14932.1)
Supplement: Supplementary file 1 [file f1000research-7-16257-s0000.tgz]

Archive with 1 entries (1 files):
- 8cc75114-4bd2-4fff-9fb1-d30867fe23a4.mp4
